# Supplementary material for: Canfam_GSD: De novo chromosome-length genome assembly of the German Shepherd Dog (Canis lupus familiaris) using a combination of long reads, optical mapping, and Hi-C
Source: Gigascience. 2020 Apr 1;9(4):giaa027. doi: 10.1093/gigascience/giaa027 (PMC7111595; doi:10.1093/gigascience/giaa027)
Supplement: giaa027_Supplemental_Files [file giaa027_supplemental_files.zip]

Archive with 14 entries (14 files):
- Supp_Fig1.tiff
- Supp_Fig2.tiff
- Supp_Fig3.tiff
- Supp_Fig4.tiff
- Supp_Fig5.tiff
- Supp_Fig6.tiff
- Supp_Fig7.tiff
- Supp_File1.docx
- Supp_File2.docx
- Supp_File3.docx
- Supp_Table1.csv
- Supp_Table2.csv
- Supp_Table3.csv
- Supp_Table4.csv
