# Supplementary material for: Canfam_GSD: De novo chromosome-length genome assembly of the German Shepherd Dog (Canis lupus familiaris) using a combination of long reads, optical mapping, and Hi-C
Source: Gigascience. 2020 Apr 1;9(4):giaa027. doi: 10.1093/gigascience/giaa027 (PMC7111595; doi:10.1093/gigascience/giaa027)
Supplement: giaa027_Supplemental_Files [file giaa027_supplemental_files.zip › Supp_Table1.csv]

Supplementary Table 1. Summary assembly scaffold and BUSCO statsistics for different Nala assembly stages, CanFam 3.1, and compiled best ratings.
Assembly	Description	SeqNum	TotLength	MinLength	MaxLength	MeanLength	MedLength	N50Length	L50Count	NG50Length	LG50Count	GapLength	GC%	BUSCO (n)	Complete	Single	Duplicated	Fragmented	Missing
Canu	Canu assembly	1,389	2,392,924,401	1,056	55,988,872	1,722,768	66,501	15,350,659	45	15,329,079	46	-	41.33	6253	4927	4861	66	573	753
Arrow1	Canu + arrow polishing	1,389	2,412,413,997	1,056	56,839,930	1,736,799	67,154	15,454,738	45	15,454,738	45	-	41.31	6253	5788	5693	95	258	207
Arrow2	Canu + double Arrow polishing	1,389	2,412,640,659	1,056	56,841,977	1,736,962	67,195	15,455,580	45	15,455,580	45	-	41.31	6253	5791	5692	99	256	206
10x	Canu + Arrow x2 + 10x scaffolding	1,261	2,413,920,659	1,056	78,420,682	1,914,291	62,939	20,060,515	34	20,060,515	34	1,280,000	41.31	6253	5791	5691	100	251	211
10x-Racon	Canu + Arrow x2 + 10x + Racon polishing	1,261	2,413,265,471	1,060	78,407,053	1,913,771	62,655	20,058,073	34	20,058,073	34	1,264,321	41.3	6253	5820	5723	97	234	199
Bionano	Canu + Arrow x2 + 10x + Racon + Bionano scaffolding	1,113	2,422,052,944	60	92,502,224	2,176,148	49,180	45,088,889	20	45,088,889	20	10,051,794	41.3	6253	5683	5595	88	142	428
HiC	Canu + Arrow x2 + 10x + Racon + Bionano + HiC scaffolding	1,064	2,420,329,950	60	126,124,261	2,274,746	45,012	64,044,992	15	64,044,992	15	8,328,800	41.3	6253	5831	5740	91	220	202
PBJelly	Canu + Arrow x2 + 10x + Racon + Bionano + HiC + PBJelly gap-filling	1,057	2,427,549,762	60	126,701,351	2,296,641	46,647	64,342,797	15	64,342,797	15	6,118,133	41.31	6253	5814	5723	91	233	206
Polished	Canu + Arrow x2 + 10x + Racon + Bionano + HiC + PBJelly + Pilon polishing	1,057	2,427,408,830	60	126,700,074	2,296,508	46,649	64,346,267	15	64,346,267	15	6,118,133	41.31	6253	5815	5725	90	232	206
Tidied	Tidied final Pilon-corrected Nala assembly	430	2,407,324,336	1,683	126,700,074	5,598,429	78,402	64,346,267	15	64,346,267	15	6,087,117	41.32	6253	5816	5731	85	231	206
Mapped	Tidied Nala assembly, mapped onto CanFam	430	2,407,308,279	1,683	126,700,074	5,598,391	78,402	64,346,267	15	64,346,267	15	6,087,117	41.32	6253	5815	5729	86	227	211
Nala	Final Nala assembly (nuclear genome)	410	2,407,229,539	2,640	126,700,074	5,871,292	83,130	64,346,267	15	64,346,267	15	6,144,667	41.32	6253	5815	5729	86	227	211
CanFam3.1	CanFam v3.1 assembly	3,268	2,410,976,875	1,115	123,869,142	737,753	9,668	63,241,923	15	63,241,923	15	18,261,639	41.31	6253	5768	5695	73	252	233
All Nala	Best BUSCO ratings per gene across all Nala Assemblies													6253	6085	6052	33	50	118
Nala+CanFam	Best BUSCO ratings per gene across all Nala Assemblies, plus CanFam 3.1													6253	6089	6062	27	47	117
