# Supplementary material for: Canfam_GSD: De novo chromosome-length genome assembly of the German Shepherd Dog (Canis lupus familiaris) using a combination of long reads, optical mapping, and Hi-C
Source: Gigascience. 2020 Apr 1;9(4):giaa027. doi: 10.1093/gigascience/giaa027 (PMC7111595; doi:10.1093/gigascience/giaa027)
Supplement: giaa027_Supplemental_Files [file giaa027_supplemental_files.zip › Supp_Table3.csv]

Supplementary Table 3: GSD SNVs and small indels summary by chromosome
Chr	SNV	Small Indel
1	150766	241754
2	109805	178353
3	129784	212798
4	118555	195541
5	119117	178761
6	103492	166261
7	96527	164396
8	96518	160982
9	77747	126531
10	93735	149470
11	89151	149894
12	105394	174376
13	93723	146225
14	78004	135895
15	79204	136224
16	85639	133938
17	90327	149053
18	73481	115757
19	79370	133899
20	76043	123943
21	76215	120844
22	80307	134552
23	73119	124164
24	72600	104675
25	77601	122910
26	61116	88864
27	67880	117501
28	59064	83673
29	66036	107514
30	55539	97744
31	67402	103632
32	56734	99413
33	48831	83883
34	66675	100963
35	49479	74099
36	43557	76660
37	44342	73552
38	46657	69890
X	77691	152772
	3137227	5111356
