# Supplementary material for: Canfam_GSD: De novo chromosome-length genome assembly of the German Shepherd Dog (Canis lupus familiaris) using a combination of long reads, optical mapping, and Hi-C
Source: Gigascience. 2020 Apr 1;9(4):giaa027. doi: 10.1093/gigascience/giaa027 (PMC7111595; doi:10.1093/gigascience/giaa027)
Supplement: giaa027_Supplemental_Files [file giaa027_supplemental_files.zip › Supp_Table4.csv]

Supplementary Table 4: GSD copy number and structural variants (>100bp ) summary by chromosome.
Chr	CNV	DEL	INS	INV	SV Total (>= 100bp)_
1	1837	731	694	11	3273
2	1440	490	558	16	2504
3	1330	468	431	2	2231
4	1271	398	350	0	2019
5	1167	429	454	3	2053
6	1392	452	522	7	2373
7	1039	314	391	6	1750
8	1688	573	505	12	2778
9	1218	474	380	13	2085
10	1342	571	541	0	2454
11	1160	388	373	5	1926
12	1334	351	360	16	2061
13	988	331	342	7	1668
14	943	264	299	6	1506
15	950	365	358	0	1679
16	1256	312	405	7	1980
17	1145	341	376	1	1863
18	944	411	321	4	1680
19	941	265	280	8	1494
20	1053	376	381	8	1818
21	948	301	273	4	1526
22	868	263	287	1	1419
23	774	233	235	1	1243
24	766	281	227	1	1275
25	842	230	250	0	1322
26	1053	263	335	15	1666
27	1013	286	315	3	1617
28	608	232	239	2	1081
29	670	198	213	0	1081
30	716	234	280	3	1233
31	735	249	330	6	1320
32	736	190	175	4	1105
33	585	205	191	2	983
34	639	237	179	10	1065
35	466	147	151	2	766
36	583	122	323	2	1030
37	448	178	210	4	840
38	462	160	234	5	861
X	2392	837	784	32	4045
	39742	13150	13552	229	66673
